# Supplementary material for: Evaluation of a Machine Learning-Based Dysphagia Prediction Tool in Clinical Routine: A Prospective Observational Cohort Study
Source: Dysphagia. 2023 Jan 10;38(4):1238–46. doi: 10.1007/s00455-022-10548-9 (PMC9831015; doi:10.1007/s00455-022-10548-9)
Supplement: Supplementary file 2 — Supplementary file2 (XLSX 64 KB) [file 455_2022_10548_MOESM2_ESM.xlsx]

## Sheet: Variablenübersicht
Feature name	Category		Data type	shape		Data description
				min	max
DYSPHAGIE	Outcome variable		cat. nominal	0	1	Outcome variable, including ICD-10 code R13, J69 and nursing diagnosis of dysphagia
GSCHL	Demographic data		cat. nominal	0	1	Sex
SPRAS	Demographic data		cat. nominal	0	1	Language
RISKF	Demographic data		cat. nominal	0	1	Riskfactors defiend
SD_AKADEM	Demographic data		cat. nominal	0	1	Academic degree
SD_TITEL_REST	Demographic data		cat. nominal	0	1	Academic degree
SD_KONFE_CHR	Demographic data		cat. nominal	0	1	Denomination:
SD_KONFE_FEHLT	Demographic data		cat. nominal	0	1	Denomination:
SD_KONFE_OB	Demographic data		cat. nominal	0	1	Denomination:
SD_KONFE_REST	Demographic data		cat. nominal	0	1	Denomination:
SD_FAMST_GESCH	Demographic data		cat. nominal	0	1	Marital status: separated
SD_FAMST_LEDIG	Demographic data		cat. nominal	0	1	Marital status: single
SD_FAMST_UB	Demographic data		cat. nominal	0	1	Marital status: unknown
SD_FAMST_VERH	Demographic data		cat. nominal	0	1	Marital status: married
SD_FAMST_VERW	Demographic data		cat. nominal	0	1	Marital status: widowed
PLZ_601	Demographic data		cat. nominal	0	1	Residence: Area1
PLZ_603	Demographic data		cat. nominal	0	1	Residence: Area2
PLZ_606	Demographic data		cat. nominal	0	1	Residence: Area3
PLZ_610	Demographic data		cat. nominal	0	1	Residence: Area4
PLZ_611	Demographic data		cat. nominal	0	1	Residence: Area5
PLZ_612	Demographic data		cat. nominal	0	1	Residence: Area6
PLZ_617	Demographic data		cat. nominal	0	1	Residence: Area7
PLZ_620	Demographic data		cat. nominal	0	1	Residence: Area8
PLZ_621	Demographic data		cat. nominal	0	1	Residence: Area9
PLZ_622	Demographic data		cat. nominal	0	1	Residence: Area10
PLZ_623	Demographic data		cat. nominal	0	1	Residence: Area11
PLZ_NA	Demographic data		cat. nominal	0	1	Residence: Area12
KLASSE	Demographic data		cat. nominal	0	1	Supplementary insurance
AGE	Demographic data		numeric	18	103	Age of patients in years
ICD_B20	Diagnosis code		numeric	0	150	Human immunodeficiency virus [HIV] disease resulting in infectious and parasitic diseases
ICD_B21	Diagnosis code		numeric	0	30	Human immunodeficiency virus [HIV] disease resulting in malignant neoplasms
ICD_B22	Diagnosis code		numeric	0	28	Human immunodeficiency virus [HIV] disease resulting in other specified diseases
ICD_B23	Diagnosis code		numeric	0	33	Human immunodeficiency virus [HIV] disease resulting in other conditions
ICD_B24	Diagnosis code		numeric	0	35	Unspecified human immunodeficiency virus [HIV] disease
ICD_B35	Diagnosis code		numeric	0	36	Dermatophytosis
ICD_B37	Diagnosis code		numeric	0	36	Candidiasis
ICD_C00	Diagnosis code		numeric	0	130	Malignant neoplasm of lip
ICD_C01	Diagnosis code		numeric	0	196	Malignant neoplasm of base of tongue
ICD_C02	Diagnosis code		numeric	0	194	Malignant neoplasm of other and unspecified parts of tongue
ICD_C03	Diagnosis code		numeric	0	170	Malignant neoplasm of gum
ICD_C04	Diagnosis code		numeric	0	179	Malignant neoplasm of floor of mouth
ICD_C05	Diagnosis code		numeric	0	160	Malignant neoplasm of palate
ICD_C06	Diagnosis code		numeric	0	200	Malignant neoplasm of other and unspecified parts of mouth
ICD_C07	Diagnosis code		numeric	0	65	Malignant neoplasm of parotid gland
ICD_C08	Diagnosis code		numeric	0	15	Malignant neoplasm of other and unspecified major salivary glands
ICD_C09	Diagnosis code		numeric	0	208	Malignant neoplasm of tonsil
ICD_C10	Diagnosis code		numeric	0	107	Malignant neoplasm of oropharynx
ICD_C11	Diagnosis code		numeric	0	134	Malignant neoplasm of nasopharyn
ICD_C12	Diagnosis code		numeric	0	139	Malignant neoplasm of piriform sinus
ICD_C13	Diagnosis code		numeric	0	199	Malignant neoplasm of hypopharynx
ICD_C14	Diagnosis code		numeric	0	156	Malignant neoplasm of other and ill-defined sites in the lip, oral cavity and pharynx
ICD_C15	Diagnosis code		numeric	0	194	Malignant neoplasm of oesophagus
ICD_C30	Diagnosis code		numeric	0	79	Malignant neoplasm of nasal cavity and middle ear
ICD_C32	Diagnosis code		numeric	0	195	Malignant neoplasm of larynx
ICD_C33	Diagnosis code		numeric	0	11	Malignant neoplasm of trachea
ICD_C41	Diagnosis code		numeric	0	178	Malignant neoplasm of bone and articular cartilage of other and unspecified sites
ICD_C70	Diagnosis code		numeric	0	92	Malignant neoplasm of meninges
ICD_C71	Diagnosis code		numeric	0	178	Malignant neoplasm of brain
ICD_C72	Diagnosis code		numeric	0	146	Malignant neoplasm of spinal cord, cranial nerves and other parts of central nervous system
ICD_C73	Diagnosis code		numeric	0	176	Malignant neoplasm of thyroid gland
ICD_D10	Diagnosis code		numeric	0	35	Benign neoplasm of mouth and pharynx
ICD_D11	Diagnosis code		numeric	0	33	Benign neoplasm of major salivary glands
ICD_D13	Diagnosis code		numeric	0	36	Benign neoplasm of other and ill-defined parts of digestive system
ICD_D33	Diagnosis code		numeric	0	202	Benign neoplasm of brain and other parts of central nervous system
ICD_D34	Diagnosis code		numeric	0	32	Benign neoplasm of thyroid gland
ICD_D35	Diagnosis code		numeric	0	36	Benign neoplasm of other and unspecified endocrine glands
ICD_D37	Diagnosis code		numeric	0	36	Neoplasm of uncertain or unknown behaviour of oral cavity and digestive organs
ICD_D43	Diagnosis code		numeric	0	201	Neoplasm of uncertain or unknown behaviour of brain and central nervous system
ICD_D44	Diagnosis code		numeric	0	35	Neoplasm of uncertain or unknown behaviour of endocrine glands
ICD_E00	Diagnosis code		numeric	0	119	Congenital iodine-deficiency syndrome, neurological type
ICD_E01	Diagnosis code		numeric	0	168	Iodine-deficiency-related thyroid disorders and allied conditions
ICD_E02	Diagnosis code		numeric	0	107	Subclinical iodine-deficiency hypothyroidism
ICD_E03	Diagnosis code		numeric	0	221	Other hypothyroidism
ICD_E04	Diagnosis code		numeric	0	216	Other nontoxic goitre
ICD_E05	Diagnosis code		numeric	0	215	Thyrotoxicosis [hyperthyroidism]
ICD_E06	Diagnosis code		numeric	0	201	Thyroiditis
ICD_E07	Diagnosis code		numeric	0	75	Other disorders of thyroid
ICD_E41	Diagnosis code		numeric	0	185	Nutritional marasmus
ICD_E46	Diagnosis code		numeric	0	136	Unspecified protein-energy malnutrition
ICD_E53	Diagnosis code		numeric	0	36	Riboflavin deficiency
ICD_E64	Diagnosis code		numeric	0	107	Sequelae of malnutrition and other nutritional deficiencies
ICD_E72	Diagnosis code		numeric	0	200	Disorders of amino-acid transport
ICD_E83	Diagnosis code		numeric	0	213	Disorders of mineral metabolism
ICD_E86	Diagnosis code		numeric	0	36	Volume depletion
ICD_F00	Diagnosis code		numeric	0	179	Dementia in Alzheimer disease with early onset (G30.0†)
ICD_F01	Diagnosis code		numeric	0	193	Vascular dementia
ICD_F02	Diagnosis code		numeric	0	175	Dementia in other diseases classified elsewhere
ICD_F03	Diagnosis code		numeric	0	202	Unspecified dementia
ICD_F05	Diagnosis code		numeric	0	202	Delirium, not induced by alcohol and other psychoactive substances
ICD_F06	Diagnosis code		numeric	0	190	Other mental disorders due to brain damage and dysfunction and to physical disease
ICD_F20	Diagnosis code		numeric	0	209	Paranoid schizophrenia
ICD_F21	Diagnosis code		numeric	0	77	Schizotypal disorder
ICD_F22	Diagnosis code		numeric	0	204	Persistent delusional disorders
ICD_F23	Diagnosis code		numeric	0	34	Acute and transient psychotic disorder
ICD_F24	Diagnosis code		numeric	0	174	Induced delusional disorder
ICD_F25	Diagnosis code		numeric	0	205	Schizoaffective disorders
ICD_F28	Diagnosis code		numeric	0	189	Other nonorganic psychotic disorders
ICD_F29	Diagnosis code		numeric	0	196	Unspecified nonorganic psychosis
ICD_F50	Diagnosis code		numeric	0	193	Eating disorders
ICD_F71	Diagnosis code		numeric	0	186	Moderate mental retardation
ICD_F72	Diagnosis code		numeric	0	183	Severe mental retardation
ICD_F79	Diagnosis code		numeric	0	221	Unspecified mental retardation
ICD_G04	Diagnosis code		numeric	0	36	Encephalitis, myelitis and encephalomyelitis
ICD_G10	Diagnosis code		numeric	0	144	Huntington disease
ICD_G12	Diagnosis code		numeric	0	212	Spinal muscular atrophy and relatied syndromes
ICD_G20	Diagnosis code		numeric	0	214	Parkinson disease
ICD_G21	Diagnosis code		numeric	0	219	Secondary parkinsonism
ICD_G23	Diagnosis code		numeric	0	94	Other degenerative diseases of basal ganglia
ICD_G24	Diagnosis code		numeric	0	214	Dystonia
ICD_G25	Diagnosis code		numeric	0	215	Other extrapyramidal and movement disorders
ICD_G30	Diagnosis code		numeric	0	187	Alzheimer disease
ICD_G31	Diagnosis code		numeric	0	192	Other degenerative diseases of nervous system, not elsewhere classified
ICD_G35	Diagnosis code		numeric	0	210	Multiple sclerosis
ICD_G36	Diagnosis code		numeric	0	59	Other acute dissminated demyelination
ICD_G37	Diagnosis code		numeric	0	159	Other demyleinating diseases of central nervous system
ICD_G41	Diagnosis code		numeric	0	36	Status epilepticus
ICD_G46	Diagnosis code		numeric	0	196	Vascular syndromes of brain in cerebrovascular diseases (I60-I67†)
ICD_G47	Diagnosis code		numeric	0	173	Sleep disorders
ICD_G51	Diagnosis code		numeric	0	36	Facial nerve disorders
ICD_G60	Diagnosis code		numeric	0	143	Hereditary and idiopathic neuropathy
ICD_G61	Diagnosis code		numeric	0	213	Inflammatory polyneuropathy
ICD_G70	Diagnosis code		numeric	0	219	Myasthenia gravis and other myoneural disorders
ICD_G71	Diagnosis code		numeric	0	178	Primary disorders of muscles
ICD_G72	Diagnosis code		numeric	0	181	Other myopathies
ICD_G73	Diagnosis code		numeric	0	46	Disorders of myoneural junction and muscle in diseases classified elsewhere
ICD_G80	Diagnosis code		numeric	0	183	Cerebral palsy
ICD_G95	Diagnosis code		numeric	0	182	Other diseases of spinal cord
ICD_I60	Diagnosis code		numeric	0	214	Subarachnoid haemorrhage
ICD_I61	Diagnosis code		numeric	0	219	Intracerebral haemorrhage
ICD_I62	Diagnosis code		numeric	0	172	Other nontraumatic intracranial haemorrhage
ICD_I63	Diagnosis code		numeric	0	218	Cerebral infarction
ICD_I64	Diagnosis code		numeric	0	36	Stroke, not specified as haemorrhage or infarction
ICD_I65	Diagnosis code		numeric	0	212	Occlusion and stenosis of precerebral arteries, not resulting in cerebral infarction
ICD_I66	Diagnosis code		numeric	0	182	Occlusion and stenosis of cerebral arteries, not resulting in cerebral infarction
ICD_I67	Diagnosis code		numeric	0	217	Other cerebrovascular diseases
ICD_I72	Diagnosis code		numeric	0	190	Other aneurysm and dissection
ICD_J04	Diagnosis code		numeric	0	35	Acute laryngitis and tracheitis
ICD_J38	Diagnosis code		numeric	0	188	Diseases of vocal cords and larynx, no elsewhere classified
ICD_J39	Diagnosis code		numeric	0	36	Other diseases of upper respiratory tract
ICD_J44	Diagnosis code		numeric	0	221	Other chronic obstructive pulmonary disease
ICD_J86	Diagnosis code		numeric	0	34	Pyothorax
ICD_J95	Diagnosis code		numeric	0	36	Postprocedural respiratory disorders, not elsewhere classified
ICD_K09	Diagnosis code		numeric	0	36	Cysts of oral region, not elsewhere classified
ICD_K10	Diagnosis code		numeric	0	36	Other diseases of jaws
ICD_K11	Diagnosis code		numeric	0	36	Diseases of salivary glands
ICD_K13	Diagnosis code		numeric	0	35	Other diseases of lip and oral mucosa
ICD_K14	Diagnosis code		numeric	0	36	Diseases of tongue
ICD_K20	Diagnosis code		numeric	0	210	Oesophagitis
ICD_K21	Diagnosis code		numeric	0	223	Gastro-oesophageal reflux disease
ICD_K22	Diagnosis code		numeric	0	202	Other diseases of oesophagus
ICD_L10	Diagnosis code		numeric	0	188	Pemphigus
ICD_L90	Diagnosis code		numeric	0	130	Atrophic disorders of skin
ICD_M30	Diagnosis code		numeric	0	193	Polyarteritis nodosa and related conditions
ICD_M31	Diagnosis code		numeric	0	170	Other necrotizing vasculopathies
ICD_M32	Diagnosis code		numeric	0	158	Systemic lupus erythematosus
ICD_M34	Diagnosis code		numeric	0	177	Systemic sclerosis
ICD_M35	Diagnosis code		numeric	0	195	Other systemic involvement of connective tissue
ICD_M40	Diagnosis code		numeric	0	202	Kyphosis and lordosis
ICD_M41	Diagnosis code		numeric	0	203	Scoliosis
ICD_M42	Diagnosis code		numeric	0	200	Spinal osteochondrosis
ICD_M43	Diagnosis code		numeric	0	35	Other deforming dorsopathies
ICD_M45	Diagnosis code		numeric	0	207	Ankylosing spondylitis
ICD_M46	Diagnosis code		numeric	0	191	Other inflammatory spondylopathies
ICD_M47	Diagnosis code		numeric	0	210	Spondylosis
ICD_M48	Diagnosis code		numeric	0	199	Other spondylopathies
ICD_M50	Diagnosis code		numeric	0	215	Cervical disc disorder
ICD_M51	Diagnosis code		numeric	0	214	Other intervertebral disc disorders
ICD_M53	Diagnosis code		numeric	0	36	Other dorsopathies, not elsewhere classified
ICD_O80	Diagnosis code		numeric	0	35	Single spontaneous delivery
ICD_Q07	Diagnosis code		numeric	0	132	Other congenital malformations of nervous system
ICD_Q18	Diagnosis code		numeric	0	167	Other congenital malformations of face and neck
ICD_Q39	Diagnosis code		numeric	0	157	Congenital malformations of oesophagus
ICD_Q87	Diagnosis code		numeric	0	132	Other specified congenital malformation syndromes affecting multiple systems
ICD_R09	Diagnosis code		numeric	0	36	Other symptoms and signs involving the circulatory and respiratory systems
ICD_R12	Diagnosis code		numeric	0	35	Heartburn
ICD_R27	Diagnosis code		numeric	0	32	Other lack of coordination
ICD_R40	Diagnosis code		numeric	0	36	Somnolence, stupor and coma
ICD_R47	Diagnosis code		numeric	0	36	Speech disturbance, not elsewhere classified
ICD_R49	Diagnosis code		numeric	0	36	Voice disturbance
ICD_R63	Diagnosis code		numeric	0	36	Symptoms and signs converning food and fluid intake
ICD_R64	Diagnosis code		numeric	0	36	Cachexia
ICD_S06	Diagnosis code		numeric	0	36	Intracranial injury
ICD_T17	Diagnosis code		numeric	0	36	Foreign body in respiratory tract
ICD_T18	Diagnosis code		numeric	0	36	Foreign body in alimentary tract
ICD_T85	Diagnosis code		numeric	0	36	Complications of other internal prosthetic devices, implants and grafts
ICD_T88	Diagnosis code		numeric	0	36	Other complications of surgical and medical care, not elsewhere classified
ICD_Z43	Diagnosis code		numeric	0	199	Attention of artificial openings
ICD_Z48	Diagnosis code		numeric	0	199	Other surgical follow-up care
ICD_Z51	Diagnosis code		numeric	0	90	Other medical care
ICDgrp_A00_A09	Diagnosis code		numeric	0	3	Intestinal infectious diseases
ICDgrp_A30_A49	Diagnosis code		numeric	0	2	Other bacterial diseases
ICDgrp_B35_B49	Diagnosis code		numeric	0	3	Mycoses
ICDgrp_B99_B99	Diagnosis code		numeric	0	1	Other infectious diseases
ICDgrp_C00_C14	Diagnosis code		numeric	0	7	Malignant neoplasms of lip, oral cavity and pharynx
ICDgrp_C15_C26	Diagnosis code		numeric	0	4	Malignant neoplasms of digestive organs
ICDgrp_C30_C39	Diagnosis code		numeric	0	3	Malignant neoplasms of respiratory and intrathoracic organs
ICDgrp_C43_C44	Diagnosis code		numeric	0	2	Melanoma and other malignant neoplasms of skin
ICDgrp_C50_C50	Diagnosis code		numeric	0	1	Malignant neoplasm of breast
ICDgrp_C60_C63	Diagnosis code		numeric	0	1	Malignant neoplasms of male genital organs
ICDgrp_C64_C68	Diagnosis code		numeric	0	3	Malignant neoplasms of urinary tract
ICDgrp_C76_C80	Diagnosis code		numeric	0	4	Malignant neoplasms of ill-defined, secondary and unspecified sites
ICDgrp_C81_C96	Diagnosis code		numeric	0	4	Malignant neoplasms, stated or presumed to be primary, of lymphoid, haematopoietic and related tissue
ICDgrp_D10_D36	Diagnosis code		numeric	0	3	Benign neoplasms
ICDgrp_D37_D48	Diagnosis code		numeric	0	4	Neoplasms of uncertain or unknown behaviour
ICDgrp_D50_D53	Diagnosis code		numeric	0	3	Nutritional anaemias
ICDgrp_D60_D64	Diagnosis code		numeric	0	4	Aplastic and other anaemias
ICDgrp_D65_D69	Diagnosis code		numeric	0	3	Coagulation defects, purpura and other haemorrhagic conditions
ICDgrp_D70_D77	Diagnosis code		numeric	0	3	Other diseases of blood and blood-forming organs
ICDgrp_E00_E07	Diagnosis code		numeric	0	4	Disorders of thyroid gland
ICDgrp_E10_E14	Diagnosis code		numeric	0	5	Diabetes mellitus
ICDgrp_E20_E35	Diagnosis code		numeric	0	3	Disorders of other endocrine glands
ICDgrp_E40_E46	Diagnosis code		numeric	0	3	Malnutrition
ICDgrp_E50_E64	Diagnosis code		numeric	0	2	Other nutritional deficiencies
ICDgrp_E65_E68	Diagnosis code		numeric	0	2	Obesity and other hyperalimentation
ICDgrp_E70_E90	Diagnosis code		numeric	0	5	Metabolic disorders
ICDgrp_F00_F09	Diagnosis code		numeric	0	6	Organic, including symptomatic mental disorders
ICDgrp_F10_F19	Diagnosis code		numeric	0	6	Mental and behavioural disorders due to psychoactive substance use
ICDgrp_F20_F29	Diagnosis code		numeric	0	5	Schizophrenia, schizotypal and delusional disorders
ICDgrp_F30_F39	Diagnosis code		numeric	0	4	Mood [affective] disorders
ICDgrp_F40_F48	Diagnosis code		numeric	0	4	Neurotic, stress-related and somatoform disorders
ICDgrp_F50_F59	Diagnosis code		numeric	0	2	Behavioural syndromes associated with physiological disturbances and physical factors
ICDgrp_F60_F69	Diagnosis code		numeric	0	3	Disorders of adult personality and behaviour
ICDgrp_F70_F79	Diagnosis code		numeric	0	5	Mental retardation
ICDgrp_G20_G26	Diagnosis code		numeric	0	4	Extrapyramidal and movement disorders
ICDgrp_G30_G32	Diagnosis code		numeric	0	2	Other degenerative diseases of the nervous system
ICDgrp_G40_G47	Diagnosis code		numeric	0	4	Episodic and paroxysmal disorders
ICDgrp_G50_G59	Diagnosis code		numeric	0	3	Nerve, nerve root and plexus disorders
ICDgrp_G60_G64	Diagnosis code		numeric	0	4	Polyneuropathies and other disorders of the peripheral nervous system
ICDgrp_G80_G83	Diagnosis code		numeric	0	3	Cerebral palsy and other paralytic syndromes
ICDgrp_G90_G99	Diagnosis code		numeric	0	3	Other disorders of nervous system
ICDgrp_H00_H06	Diagnosis code		numeric	0	2	Disorders of eyelid, lacrimal system and orbit
ICDgrp_H10_H13	Diagnosis code		numeric	0	2	Disorders of conjunctiva
ICDgrp_H25_H28	Diagnosis code		numeric	0	3	Disorders of lens
ICDgrp_H30_H36	Diagnosis code		numeric	0	3	Disorders of choroid and retina
ICDgrp_H40_H42	Diagnosis code		numeric	0	1	Glaucoma
ICDgrp_H43_H45	Diagnosis code		numeric	0	2	Disorders of vitreous body and globe
ICDgrp_H49_H52	Diagnosis code		numeric	0	3	Disorders of ocular muscles, binocular movement, accommodation and refraction
ICDgrp_H53_H54	Diagnosis code		numeric	0	2	Visual disturbances and blindness
ICDgrp_H80_H83	Diagnosis code		numeric	0	2	Diseases of inner ear
ICDgrp_H90_H95	Diagnosis code		numeric	0	3	Other disorders of ear
ICDgrp_I05_I09	Diagnosis code		numeric	0	3	Chronic rheumatic heart diseases
ICDgrp_I10_I15	Diagnosis code		numeric	0	4	Hypertensive diseases
ICDgrp_I20_I25	Diagnosis code		numeric	0	5	Ischaemic heart diseases
ICDgrp_I26_I28	Diagnosis code		numeric	0	2	Pulmonary heart disease and diseases of pulmonary circulation
ICDgrp_I30_I52	Diagnosis code		numeric	0	11	Other forms of heart diseases
ICDgrp_I60_I69	Diagnosis code		numeric	0	5	Cerebrovascular diseases
ICDgrp_I70_I79	Diagnosis code		numeric	0	5	Diseases of arteries, arterioles and capillaries
ICDgrp_I80_I89	Diagnosis code		numeric	0	4	Diseases of veins, lymphatic vessels and lymph nodes, not elsewhere classified
ICDgrp_I95_I99	Diagnosis code		numeric	0	2	Other and unspecified disorders of the circulatory system
ICDgrp_J00_J06	Diagnosis code		numeric	0	3	Acute upper respiratory infections
ICDgrp_J09_J18	Diagnosis code		numeric	0	4	Influenza and pneumonia
ICDgrp_J20_J22	Diagnosis code		numeric	0	2	Other acute lower respiratory infections
ICDgrp_J30_J39	Diagnosis code		numeric	0	3	Other diseases of upper respiratory tract
ICDgrp_J40_J47	Diagnosis code		numeric	0	6	Chronic lower respiratory diseases
ICDgrp_J60_J70	Diagnosis code		numeric	0	3	Lung diseases due to external agents
ICDgrp_J80_J84	Diagnosis code		numeric	0	2	Other respiratory diseases principally affecting the interstitium
ICDgrp_J90_J94	Diagnosis code		numeric	0	3	Other diseases of pleura
ICDgrp_J95_J99	Diagnosis code		numeric	0	3	Other diseases of respiratory system
ICDgrp_K00_K14	Diagnosis code		numeric	0	5	Diseases of oral cavity, salivary glands and jaws
ICDgrp_K20_K31	Diagnosis code		numeric	0	6	Diseases of oesophagus, stomach and duodenum
ICDgrp_K40_K46	Diagnosis code		numeric	0	4	Hernia
ICDgrp_K50_K52	Diagnosis code		numeric	0	3	Noninfective enteritis and colitis
ICDgrp_K55_K64	Diagnosis code		numeric	0	5	Other diseases of intestines
ICDgrp_K65_K67	Diagnosis code		numeric	0	3	Diseases of peritoneum
ICDgrp_K70_K77	Diagnosis code		numeric	0	5	Diseases of liver
ICDgrp_K80_K87	Diagnosis code		numeric	0	5	Disorders of gallbladder, biliary tract and pancreas
ICDgrp_K90_K93	Diagnosis code		numeric	0	3	Other diseases of the digestive system
ICDgrp_L00_L08	Diagnosis code		numeric	0	3	Infections of the skin and subcutaneous tissues
ICDgrp_L20_L30	Diagnosis code		numeric	0	3	Dermatitis and eczema
ICDgrp_L40_L45	Diagnosis code		numeric	0	2	Papulosquamous disorders
ICDgrp_L80_L99	Diagnosis code		numeric	0	4	Other disorders of the skin and subcutaneous tissue
ICDgrp_M05_M14	Diagnosis code		numeric	0	4	Inflammatory polyarthropathies
ICDgrp_M15_M19	Diagnosis code		numeric	0	5	Arthrosis
ICDgrp_M20_M25	Diagnosis code		numeric	0	4	Other joint disoders
ICDgrp_M30_M36	Diagnosis code		numeric	0	3	Systemic connective tissue disorders
ICDgrp_M40_M43	Diagnosis code		numeric	0	3	Deforming dorsopathies
ICDgrp_M45_M49	Diagnosis code		numeric	0	3	Spondylopathies
ICDgrp_M50_M54	Diagnosis code		numeric	0	4	Other dorsopathies
ICDgrp_M70_M79	Diagnosis code		numeric	0	4	Other soft tissue disorders
ICDgrp_M80_M85	Diagnosis code		numeric	0	4	Disorders of bone density and structure
ICDgrp_M86_M90	Diagnosis code		numeric	0	3	Other osteopathies
ICDgrp_M95_M99	Diagnosis code		numeric	0	2	Other disorders of the musculoskeletal system and connective tissue
ICDgrp_N00_N08	Diagnosis code		numeric	0	4	Glomerular diseases
ICDgrp_N10_N16	Diagnosis code		numeric	0	3	Renal tubulo-interstitial diseases
ICDgrp_N17_N19	Diagnosis code		numeric	0	3	Renal failure
ICDgrp_N25_N29	Diagnosis code		numeric	0	2	Other disorders of kidney and ureter
ICDgrp_N30_N39	Diagnosis code		numeric	0	4	Other diseases of urinary system
ICDgrp_N40_N51	Diagnosis code		numeric	0	4	Diseases of male genital organs
ICDgrp_N80_N98	Diagnosis code		numeric	0	4	Noninflammatory disorders of female genital tract
ICDgrp_Q20_Q28	Diagnosis code		numeric	0	2	Congenital malformations of the circulatory system
ICDgrp_Q38_Q45	Diagnosis code		numeric	0	2	Other congenital malformations of the digestive system
ICDgrp_Q60_Q64	Diagnosis code		numeric	0	2	Congenital malformations of the urinary system
ICDgrp_R00_R09	Diagnosis code		numeric	0	5	Symptoms and signs involving the circulatory and respiratory systems
ICDgrp_R10_R19	Diagnosis code		numeric	0	4	Symptoms and signs involving the digestive system and abdomen
ICDgrp_R25_R29	Diagnosis code		numeric	0	2	Symptoms and signs involving the nervous and musculoskeletal systems
ICDgrp_R30_R39	Diagnosis code		numeric	0	3	Symptoms and signs involving the urinary system
ICDgrp_R40_R46	Diagnosis code		numeric	0	2	Symptoms and signs involving cognition, perception, emotional state and behaviour
ICDgrp_R50_R69	Diagnosis code		numeric	0	4	General symptoms and signs
ICDgrp_R70_R79	Diagnosis code		numeric	0	2	Abnormal findings on examination of blood, without diagnosis
ICDgrp_R90_R94	Diagnosis code		numeric	0	2	Abnormal findings on diagnostic imaging and in function studies, without diagnosis
ICDgrp_S00_S09	Diagnosis code		numeric	0	5	Injuries to the head
ICDgrp_S20_S29	Diagnosis code		numeric	0	3	Injuries to the thorax
ICDgrp_S30_S39	Diagnosis code		numeric	0	3	Injuries to the abdomen, lower back, lumbar spine and pelvis
ICDgrp_S40_S49	Diagnosis code		numeric	0	3	Injuries to the shoulder and upper arm
ICDgrp_S50_S59	Diagnosis code		numeric	0	2	Injuries to the elbow and forearm
ICDgrp_S70_S79	Diagnosis code		numeric	0	2	Injuries to the hip and thigh
ICDgrp_S80_S89	Diagnosis code		numeric	0	3	Injuries to the knee and lower leg
ICDgrp_T08_T14	Diagnosis code		numeric	0	2	Injuries to unspecified part of trunk, limb or body region
ICDgrp_T15_T19	Diagnosis code		numeric	0	2	Effects of foreign body entering through natural orifice
ICDgrp_T80_T88	Diagnosis code		numeric	0	4	Complications of surgical and medical care, not elsewhere classified
ICDgrp_U00_U49	Diagnosis code		numeric	0	2	Provisional assignments for diseases with unclear aetiology and unoccupied key numbers
ICDgrp_U99_U99	Diagnosis code		numeric	0	1	Unused key numbers
ICDgrp_Z00_Z13	Diagnosis code		numeric	0	3	Persons encountering health services for examination and investigation
ICDgrp_Z40_Z54	Diagnosis code		numeric	0	2	Persons encountering health services for specific procedures and health care
ICDgrp_Z80_Z99	Diagnosis code		numeric	0	4	Persons with potential health hazards related to family and personal history and certain conditions influencing health status
CMI	Administrative data		numeric	0	18	Charlson Comorbidity Index
AnzahlDia	Administrative data		numeric	0	72	Number of diagnosis
LEI_01.01	Procedure code		numeric	0	7	Operation an Gehirnschädel und Dura
LEI_01.02	Procedure code		numeric	0	14	Intracranial surgeries
LEI_01.04	Procedure code		numeric	0	9	Spine surgeries
LEI_01.06	Procedure code		numeric	0	2	Peripheral nerve and vegetative surgeries
LEI_01.50	Procedure code		numeric	0	23	Other diagnostic investigation and therapy - nervous system
LEI_01.51	Procedure code		numeric	0	230	Other diagnostic investigation and therapy - psyche
LEI_02.01	Procedure code		numeric	0	5	Conjunctiva, eyelid and lacrimal surgeries
LEI_02.02	Procedure code		numeric	0	7	Cornea, iris and lens surgeries
LEI_02.03	Procedure code		numeric	0	9	Vitreous body and retina surgeries
LEI_02.50	Procedure code		numeric	0	248	Other diagnostic investigation and therapy - eye
LEI_03.02	Procedure code		numeric	0	6	Middle ear surgeries
LEI_03.04	Procedure code		numeric	0	4	Nose and paranasal sinus surgeries
LEI_03.05	Procedure code		numeric	0	7	Cavity and salivary gland surgeries
LEI_03.06	Procedure code		numeric	0	4	Facial bone surgeries
LEI_03.07	Procedure code		numeric	0	4	Pharynx and tonsil surgeries
LEI_03.08	Procedure code		numeric	0	10	Larynx and trachea surgeries
LEI_03.09	Procedure code		numeric	0	7	Face and throat surgeries
LEI_03.50	Procedure code		numeric	0	37	Other diagnostic investigation and therapy - ear, nose, face, throat
LEI_04.01	Procedure code		numeric	0	8	Lung and pleura surgeries
LEI_04.02	Procedure code		numeric	0	8	Operationen an Mediastinum und Thorax
LEI_04.50	Procedure code		numeric	0	61	Other diagnostic investigation and therapy - respiratory system and thorax
LEI_05.01	Procedure code		numeric	0	5	Heart surgeries
LEI_05.02	Procedure code		numeric	0	5	Cardiovascular system implantation
LEI_05.04	Procedure code		numeric	0	7	Artery surgeries
LEI_05.05	Procedure code		numeric	0	26	Vein surgeries
LEI_05.06	Procedure code		numeric	0	5	Lymph node and lymph vessel surgeries
LEI_05.50	Procedure code		numeric	0	120	Oher diagnostic investigation and therapy - heart and circulatory system
LEI_05.51	Procedure code		numeric	0	200	Other diagnostic investigation and therapy - lymph nodes and lymph vessels
LEI_06.01	Procedure code		numeric	0	2	Thyroid and parathyroid surgeries
LEI_07.01	Procedure code		numeric	0	7	Oesophagus surgeries
LEI_07.02	Procedure code		numeric	0	3	Midriff / diaphragm surgeries
LEI_07.03	Procedure code		numeric	0	5	Operationen an der Abdominalwand
LEI_07.04	Procedure code		numeric	0	14	Abdomen sugeries
LEI_07.06	Procedure code		numeric	0	5	Stomach and duodenum surgeries
LEI_07.07	Procedure code		numeric	0	5	Liver and biliary tract surgeries
LEI_07.08	Procedure code		numeric	0	2	Pancreas surgeries
LEI_07.09	Procedure code		numeric	0	1	Spleen surgeries
LEI_07.10	Procedure code		numeric	0	6	Small intestine surgeries
LEI_07.11	Procedure code		numeric	0	5	Large intestine / colon surgeries
LEI_07.12	Procedure code		numeric	0	4	Rectum surgeries
LEI_07.13	Procedure code		numeric	0	5	Anus surgeries
LEI_07.50	Procedure code		numeric	0	19	Other diagnostic investigation and therapy - digestive tract, abdomen
LEI_08.01	Procedure code		numeric	0	5	Kidney and Kidney Pelvis surgeries
LEI_08.02	Procedure code		numeric	0	18	Ureter surgeries
LEI_08.03	Procedure code		numeric	0	5	Bladder surgeries
LEI_08.05	Procedure code		numeric	0	3	Prostate surgeries
LEI_08.06	Procedure code		numeric	0	4	Testis and penis surgeries
LEI_08.07	Procedure code		numeric	0	3	Adnexa surgeries
LEI_08.08	Procedure code		numeric	0	5	Uterus surgeries
LEI_08.09	Procedure code		numeric	0	12	Vagina and pelvic floor surgeries
LEI_08.10	Procedure code		numeric	0	3	Birth / Gentle delivery
LEI_08.50	Procedure code		numeric	0	122	Other diagnostic investigation and therapy - genitourinary tract
LEI_08.51	Procedure code		numeric	0	19	Other diagnostic investigation and therapy - obstetrics
LEI_09.01	Procedure code		numeric	0	7	Mammary surgery
LEI_09.02	Procedure code		numeric	0	23	Skin and soft tissue surgeries
LEI_09.50	Procedure code		numeric	0	22	Other diagnostic investigation and therapy - mamma
LEI_09.51	Procedure code		numeric	0	1331	Other diagnostic investigation and therapy - skin und soft tissue
LEI_10.01	Procedure code		numeric	0	5	Shoulder girdle and shoulder joint surgeries
LEI_10.04	Procedure code		numeric	0	6	Forearm surgeries
LEI_10.07	Procedure code		numeric	0	7	Tendon, bone and soft tissue of upper extremity
LEI_10.08	Procedure code		numeric	0	9	Pelvic girdle and hip joint operations
LEI_10.09	Procedure code		numeric	0	4	Thigh surgeries
LEI_10.10	Procedure code		numeric	0	10	Knee joint surgeries
LEI_10.11	Procedure code		numeric	0	4	Shank / Lower leg surgeries
LEI_10.13	Procedure code		numeric	0	4	Foot surgeries
LEI_10.14	Procedure code		numeric	0	15	Tendon, bone and soft tissue of lower extremity
LEI_10.15	Procedure code		numeric	0	6	Musculoskeletal system surgeries - other regions or no localisation
LEI_10.50	Procedure code		numeric	0	32	Other diagnostic investigation and therapy - musculoskeletal system
LEI_12.01	Procedure code		numeric	0	40	Computer tomography
LEI_12.02	Procedure code		numeric	0	36	Magnetic resonance diagnostic
LEI_12.03	Procedure code		numeric	0	6	Complementary procedures for magnetic resonance imaging
LEI_12.04	Procedure code		numeric	0	23	Catheter examinations
LEI_12.05	Procedure code		numeric	0	19	Interventions
LEI_12.06	Procedure code		numeric	0	49	X-ray diagnostic interventions
LEI_12.07	Procedure code		numeric	0	79	Sonography
LEI_13.01	Procedure code		numeric	0	125	Teletherapy
LEI_13.02	Procedure code		numeric	0	24	Brachytherapy
LEI_14.00	Procedure code		numeric	0	2	Nuclear medicine diagnostic investigation and therapy
LEI_14.01	Procedure code		numeric	0	12	Nuclear medicine diagnostic investigation
LEI_15.00	Procedure code		numeric	0	100	Endoscopic diagnostic investigation and therapy
LEI_16.00	Procedure code		numeric	0	17	Invasive cardiological diagnostic investigation and therapy
LEI_17.00	Procedure code		numeric	0	926	Dialysis procedure
LEI_18.00	Procedure code		numeric	0	974	Other diagnostic and therapeutic investigations
LEI_18.01	Procedure code		numeric	0	65	Examinations, therapy programs and trainings / instructions
LEI_18.02	Procedure code		numeric	0	12	Diagnostic and therapy - blood
LEI_18.03	Procedure code		numeric	0	36	Physiotherapy and physical therapy
LEI_18.04	Procedure code		numeric	0	16	Occupational therapy, speech therapy and other therapies
LEI_18.05	Procedure code		numeric	0	290	Diagnostic and therapeutic puncture without organ reference
LEI_18.06	Procedure code		numeric	0	98	Other diagnostic and therapeutic investigations
LEI_18.07	Procedure code		numeric	0	4	Ambulante care, lasting several hours
LEI_19.00	Procedure code		numeric	0	16	Neonatologic / paediatric intensive care unit procedures
LEI_20.01	Procedure code		numeric	0	73	Inpatient treatment units
LEI_20.02	Procedure code		numeric	0	86	Day treatments in special outpatient areas
LEI_21.02	Procedure code		numeric	0	211	Oncological therapy
LEI_21.03	Procedure code		numeric	0	198	Additional oncological therapy
LEI_21.04	Procedure code		numeric	0	35	Immunglobulins and immunosuppressants
LEI_21.05	Procedure code		numeric	0	4	Anticoagulant therapy
LEI_21.07	Procedure code		numeric	0	49	Chemotherapy scheme - adults
LEI_22.00	Procedure code		numeric	0	2	New examination methods and treatment methods
LEI_23.00	Procedure code		numeric	0	22	Anaesthesia
LEI_24.00	Procedure code		numeric	0	2804	Laboratory examination
LEI_25.00	Procedure code		numeric	0	70	Pathology
LEI_26.00	Procedure code		numeric	0	37	Organisation
Anzahl_Leist	Administrative data		numeric	0	3567	Number of procedures
Anzahl_MEDLEI	Administrative data		numeric	0	2056	Number of medical procedures
Anzahl_PFLLEI	Administrative data		numeric	0	615	Number of nursing procedures
BA_AnzahlFalNr	Administrative data		numeric	0	222	Number of previous inpatient and outpatient stays
BA_AnzahlStatFalNr	Administrative data		numeric	0	218	Number of previous inpatient stays
BA_LaengstAuf	Administrative data		numeric	0	365	Longest hospital stay
BA_AnzahlBew	Administrative data		numeric	0	3907	Number of transfers
BA_TageDavor	Administrative data		numeric	0	9999	Days between dysphagia diagnosis and last hospital stay
BA_AUFN_EXTKH	Administrative data		cat. nominal	0	1	Admission from an external hospital
TAMB_ZART_KH	Administrative data		cat. nominal	0	1	Type of allocation - hospital
TAMB_ZART_PH	Administrative data		cat. nominal	0	1	Type of allocation - doctor or nursing home
TAMB_ZART_AZT	Administrative data		cat. nominal	0	1	Type of allocation - general practicioner
TAMB_ZART_SONS	Administrative data		cat. nominal	0	1	Type of allocation - other
TAMB_TART_NOTA	Administrative data		cat. nominal	0	1	Type of transport - emergency medical physician, helicopter
TAMB_TART_RTG	Administrative data		cat. nominal	0	1	Type of transport - ambulance
TAMB_TART_SLBST	Administrative data		cat. nominal	0	1	Type of transport - indipendent
TAMB_TART_SONS	Administrative data		cat. nominal	0	1	Type of transport - other
TAMB_AART_AKUT	Administrative data		cat. nominal	0	1	Type of admission - acute
TAMB_AART_PLAN	Administrative data		cat. nominal	0	1	Type of admission - planned
TAMB_AART_SONS	Administrative data		cat. nominal	0	1	Type of admission - other
TAMB_UNF_AKUT	Administrative data		cat. nominal	0	1	Accident
EES_VALUE	Administrative data		numeric	0	5	Value of Manchester-Triage-System
LAB_VAR1a_ALAT.GPT.	Laboratory data		cat. ordinal	-1	3	Alanine aminotransferase [Enzymatic activity / volume] in serum or plasma (1743-4)
LAB_VAR1a_Albumin	Laboratory data	a, b, c	cat. ordinal	-3	1	Albumin [Mass / volume] in Serum or Plasma (1751-7)
LAB_VAR1a_AlkPhosphatase.AP.	Laboratory data	a, b, c	cat. ordinal	-2	3	Alkaline phophatase [Enzymatic activity / volume] in serum or plasma (6768-6)
LAB_VAR1a_aPTT	Laboratory data	a, b, c	cat. ordinal	-2	2	aPTT in platelet por plasma by coagulation assay (14979-9)
LAB_VAR1a_ASAT.GOT.	Laboratory data	a, b, c	cat. ordinal	-1	3	Aspartate aminotransferase [Enzymatic activity / volume] in serum or plasma (1920-8)
LAB_VAR1a_ATIIIAktivitaet	Laboratory data	a, b, c	cat. ordinal	-3	1	Antithrombin actual / normal in platelet poor plasma by chromogenic method (27811-9)
LAB_VAR1a_Baseexcessart	Laboratory data	a, b, c	cat. ordinal	-2	2	Base excess in arterial blodd by calculation (1925-7)
LAB_VAR1a_Baseexcesskap	Laboratory data	a, b, c	cat. ordinal	-1	1	Base excess in capillary blood by calculation (1926-5)
LAB_VAR1a_BasophileGrrel	Laboratory data	a, b, c	cat. ordinal	0	2	Basophils / 100 cells in Bone marrow by Manuel count (11105-4)
LAB_VAR1a_Bikarbonatart	Laboratory data	a, b, c	cat. ordinal	-3	2	Bicarbonate [moles / volume] in arterial blood (1960-4)
LAB_VAR1a_BikarbonatStdBA	Laboratory data	a, b, c	cat. ordinal	-1	1	Bicarbonate [moles / volume] standard in arterial blood (19230-2)
LAB_VAR1a_Bilirubin	Laboratory data	a, b, c	cat. ordinal	-1	3	Bilirubin.total [mass / volume] in serum or plasma (1975-2)
LAB_VAR1a_Blutsenkung1h	Laboratory data	a, b, c	cat. ordinal	-1	3	Erythrocyte sedimentation rate by Westergren method (4537-7)
LAB_VAR1a_Calcium	Laboratory data	a, b, c	cat. ordinal	-3	3	Calcium [moles / volume] in serum or plasma (2000-8)
LAB_VAR1a_Calciumionisiert	Laboratory data	a, b, c	cat. ordinal	-3	1	Calcium.ionized [moles / volume] in serum or plasma (1995-0)
LAB_VAR1a_Calciumionisiert.B	Laboratory data	a, b, c	cat. ordinal	-1	1	Calcium.ionized [moles / volume] in blood (1994-3)
LAB_VAR1a_Chlorid	Laboratory data	a, b, c	cat. ordinal	-3	3	Chloride [moles / volume] in serum or plasma (2075-0)
LAB_VAR1a_ChloridiSerum.	Laboratory data	a, b, c	cat. ordinal	-1	1	Chloride [moles / volume] in serum, plasma or blood (77138-6)
PlasmaoVollblut
LAB_VAR1a_Cholesterin	Laboratory data	a, b, c	cat. ordinal	-2	3	Cholesterol [mass / volume] in serum or plasma (2093-3)
LAB_VAR1a_Cholinesterase	Laboratory data	a, b, c	cat. ordinal	-3	2	Cholinesterase [enzymatic activity / volume] in serum or plasma (2098-2)
LAB_VAR1a_CK	Laboratory data	a, b, c	cat. ordinal	-2	3	Creatine kinase [enzymatic activity / volume] in serum or plasma (2157-6)
LAB_VAR1a_CK.MB	Laboratory data	a, b, c	cat. ordinal	-1	3	Creatine kinase.MB [enzymatic activity / volume] in serum or plasma (32673-6)
LAB_VAR1a_CRP	Laboratory data	a, b, c	cat. ordinal	0	3	C reactive protein [mass / volume] in serum or plasma (1988-5)
LAB_VAR1a_Eisen	Laboratory data	a, b, c	cat. ordinal	-2	2	Iron [mass / volume] in serum or plasma (2498-4)
LAB_VAR1a_EosinophileGrrel	Laboratory data	a, b, c	cat. ordinal	-1	3	Eosinophils / 100 leukocytes in blood (26450-7)
LAB_VAR1a_Erythrozyten	Laboratory data	a, b, c	cat. ordinal	-3	2	Erythrocytes [# / volume] in blood (26453-1)
LAB_VAR1a_Fibrinogen	Laboratory data	a, b, c	cat. ordinal	-3	3	Fibrinogen [mass / volume] in platelet poor plasma by coagulation assay (3255-7)
LAB_VAR1a_Gamma.GT	Laboratory data	a, b, c	cat. ordinal	-1	3	Gamma glutamyl transferase [enzymatic activity / volume] in serum or plasma (2324-2)
LAB_VAR1a_GFR.CKD.EPI.	Laboratory data	a, b, c	cat. ordinal	-3	1	Glomerular filtration rate/1.73 sq M.predicted [Volume Rate/Area] in Serum, Plasma or Blood by Creatinine-based formula (CKD-EPI) (62238-1)
LAB_VAR1a_GFR.MDRD.	Laboratory data	a, b, c	cat. ordinal	-3	1	Glomerular filtration rate/1.73 sq M.predicted [Volume Rate/Area] in Serum or Plasma by Creatinine-based formula (MDRD) (33914-3)
LAB_VAR1a_Glucose	Laboratory data	a, b, c	cat. ordinal	-3	3	Glucose [mass / volume] in serum or plasma (2345-7)
LAB_VAR1a_GlucoseVB	Laboratory data	a, b, c	cat. ordinal	-3	3	Fasting glucose [mass / volume] in venous blood (1557-8)
LAB_VAR1a_Haematokrit	Laboratory data	a, b, c	cat. ordinal	-3	3	Hematocrit [volume fraction] of blood (20570-8)
LAB_VAR1a_Haemoglobin	Laboratory data	a, b, c	cat. ordinal	-3	2	Hemoblobin [mass / volume] in blood (718-7)
LAB_VAR1a_HaemoglobinA1c	Laboratory data	a, b, c	cat. ordinal	-1	2	Hemoglobin A1c / Hemoglobin.total in blood (4548-4)
LAB_VAR1a_Haemoglobinart	Laboratory data	a, b, c	cat. ordinal	-3	2	Hemoglobin [mass / volume] in arterial blood (30313-1)
LAB_VAR1a_Haemoglobinven	Laboratory data	a, b, c	cat. ordinal	-1	1	Hemoglobin [mass / volume] in venous blood (30350-3)
LAB_VAR1a_Harnsaeure	Laboratory data	a, b, c	cat. ordinal	-2	3	Urate [mass / volume] in serum or plasma (3084-1)
LAB_VAR1a_Harnstoff	Laboratory data	a, b, c	cat. ordinal	-3	3	Urea [mass / volume] in serum or plasma (3091-6)
LAB_VAR1a_Hb.UTeststr	Laboratory data	a, b, c	cat. ordinal	0	1	Hemoglobin [Presence] in Urine by Test strip (5794-3)
LAB_VAR1a_Hctart	Laboratory data	a, b, c	cat. ordinal	-1	1	Hematocrit [volume fraction] of arterial blood (32354-3)
LAB_VAR1a_Hctven	Laboratory data	a, b, c	cat. ordinal	-1	1	Hematocrit [volume fraction] of venous blood (41654-5)
LAB_VAR1a_HDL.Cholesterin	Laboratory data	a, b, c	cat. ordinal	-2	1	Cholesterol in HDL [mass / volume] in serum or plasma (2085-9)
LAB_VAR1a_INR	Laboratory data	a, b, c	cat. ordinal	-1	2	INR in platelet poor plasma by coagulation assay (6301-6)
LAB_VAR1a_Kalium	Laboratory data	a, b, c	cat. ordinal	-3	3	Potassium [moles / volume] in serum or plasma (2823-3)
LAB_VAR1a_KaliumiSerum.	Laboratory data	a, b, c	cat. ordinal	-3	3	Potassium [moles / volume] in serum, plasma or blood (77142-8)
PlasmaoVollblut
LAB_VAR1a_Kreatinin	Laboratory data	a, b, c	cat. ordinal	-2	3	Creatinine [mass / volume] in serum or plasma (2160-0)
LAB_VAR1a_Laktat.B	Laboratory data	a, b, c	cat. ordinal	-1	1	Lactate [moles / volume] in blood (32693-4)
LAB_VAR1a_LDH	Laboratory data	a, b, c	cat. ordinal	-2	3	Lactate dehydrogenase [enzymatic activity/volume] in serum or plasma (2532-0)
LAB_VAR1a_Leukozyten	Laboratory data	a, b, c	cat. ordinal	-3	3	Leukocytes [# / volume] in blood (26464-8)
LAB_VAR1a_Leukozyten.UqlTeststr	Laboratory data	a, b, c	cat. ordinal	0	1	Leukocyte esterase [presence] in urine by test strip (5799-2)
LAB_VAR1a_Lipase	Laboratory data	a, b, c	cat. ordinal	-1	3	Lipase [enzymatic activity / volume] in serum or plasma (3040-3)
LAB_VAR1a_Lymphozyten	Laboratory data	a, b, c	cat. ordinal	-1	1	Lymphocytes / 100 leukocytes in blood (26478-8)
LAB_VAR1a_Lymphozytenabs	Laboratory data	a, b, c	cat. ordinal	-2	2	Lymphocytes [# / volume] in blood (26474-7)
LAB_VAR1a_Lymphozytenrel	Laboratory data	a, b, c	cat. ordinal	-2	2	Lymphocytes / 100 leukocytes in blood (26478-8)
LAB_VAR1a_Lymphozytenrelmi	Laboratory data	a, b, c	cat. ordinal	-2	2	Lymphocytes / 100 leukocytes in blood by Manual count (737-7)
LAB_VAR1a_Magnesium	Laboratory data	a, b, c	cat. ordinal	-3	1	Magnesium [moles / volume] in serum or plasma (2601-3)
LAB_VAR1a_MCH	Laboratory data	a, b, c	cat. ordinal	-2	2	MCH [entitic mass] (28539-5)
LAB_VAR1a_MCHC	Laboratory data	a, b, c	cat. ordinal	-2	1	MCHC [mass / volume] (28540-3)
LAB_VAR1a_MCV	Laboratory data	a, b, c	cat. ordinal	-2	2	MCV [entitic volume] (30428-7)
LAB_VAR1a_Monozytenabs	Laboratory data	a, b, c	cat. ordinal	-1	2	Monocytes [# / volume] in blood (26484-6)
LAB_VAR1a_Monozytenrel	Laboratory data	a, b, c	cat. ordinal	-2	2	Monocytes / 100 leukocytes iin blood (26485-3)
LAB_VAR1a_MPV.Mittleres	Laboratory data	a, b, c	cat. ordinal	-2	2	Platelet mean volume [entitic volume] in blood by automated count (32623-1)
Thrombozytenvolumen.
LAB_VAR1a_Myoglobin	Laboratory data	a, b, c	cat. ordinal	-1	3	Myoglobin [mass / volume] in serum or plasma (2639-3)
LAB_VAR1a_Natrium	Laboratory data	a, b, c	cat. ordinal	-3	3	Sodium [moles / volume] in serum or plasma (2951-2)
LAB_VAR1a_NatriumiSerum.	Laboratory data	a, b, c	cat. ordinal	-2	2	Sodium [moles / volume] in serum, plasma or blood (77139-4)
PlasmaoVollblut
LAB_VAR1a_NeutrophGranabs	Laboratory data	a, b, c	cat. ordinal	-3	1	Neutrophils [# / volume] in blood (26499-4)
LAB_VAR1a_NeutrophGranrel	Laboratory data	a, b, c	cat. ordinal	-2	2	Neutrophils / 100 leukocytes in blood (26511-6)
LAB_VAR1a_NT.pro.BNP	Laboratory data	a, b, c	cat. ordinal	0	3	Natriuretic peptide.B prophormone N-terminal [mass / volume] in serum or plasma (33762-6)
LAB_VAR1a_O2.Saettigungart	Laboratory data	a, b, c	cat. ordinal	-2	1	Oxygen saturation in arterial blood (2708-6)
LAB_VAR1a_O2.Saettigungven	Laboratory data	a, b, c	cat. ordinal	-2	1	Oxygen saturation in venous blood (2711-0)
LAB_VAR1a_Osmolalitaet	Laboratory data	a, b, c	cat. ordinal	-3	3	Osmolality of serum or plasma (2692-2)
LAB_VAR1a_Osmolalitaetkalk	Laboratory data	a, b, c	cat. ordinal	-1	1	Osmolality of serum or plasma by calculation (18182-6)
LAB_VAR1a_Pankreas.Amylase	Laboratory data	a, b, c	cat. ordinal	-2	3	Amylase.pancreatic [enzymatic activity / volume] in serum or plasma (1805-1)
LAB_VAR1a_pCO2art	Laboratory data	a, b, c	cat. ordinal	-2	2	Carbon dioxide [partial pressure] in arterial blood (2019-8)
LAB_VAR1a_pCO2ven	Laboratory data	a, b, c	cat. ordinal	-2	2	Carbon dioxide [partial pressure] in venous blood (2021-4)
LAB_VAR1a_pHart	Laboratory data	a, b, c	cat. ordinal	-3	3	pH of arterial blood (2744-1)
LAB_VAR1a_Phosphat	Laboratory data	a, b, c	cat. ordinal	-3	3	Phosphate [moles / volume] in serum or plasma (14879-1)
LAB_VAR1a_PhosphatMkonz	Laboratory data	a, b, c	cat. ordinal	-3	3	Phosphate [mass / volume] in serum or plasma (2777-1)
LAB_VAR1a_pO2art	Laboratory data	a, b, c	cat. ordinal	-3	2	Oxygen [partial pressure] in arterial blood (2703-7)
LAB_VAR1a_pO2kap	Laboratory data	a, b, c	cat. ordinal	-1	1	Oxygen [pkapial pressure] in kaperial blood (2704-5)
LAB_VAR1a_pO2ven	Laboratory data	a, b, c	cat. ordinal	-2	2	Oxygen [pvenial pressure] in venerial blood (2705-2))
LAB_VAR1a_Procalcitonin	Laboratory data	a, b, c	cat. ordinal	0	3	Procalcitonin [mass / volume] in serum or plasma (33959-8)
LAB_VAR1a_PTZ.Prothrombinz.	Laboratory data	a, b, c	cat. ordinal	-2	1	Hemoglobin [mass / volume] in arterial blood (30313-1)
LAB_VAR1a_RDW.CV	Laboratory data	a, b, c	cat. ordinal	-1	1	Erythrocyte distribution width [ratio] (30385-9)
LAB_VAR1a_Retikulozytenabs	Laboratory data	a, b, c	cat. ordinal	-1	2	Reticulocytes [# / volume] in blood (14196-0)
LAB_VAR1a_Retikulozytenrel	Laboratory data	a, b, c	cat. ordinal	-2	2	Reticulocystes / 100 erythrocytes in blood (4679-7)
LAB_VAR1a_SBECart	Laboratory data	a, b, c	cat. ordinal	-2	2	Base excess standard in arterial blood by calculation (19235-1)
LAB_VAR1a_SBECven	Laboratory data	a, b, c	cat. ordinal	-2	2	Base excess standard in venous blood by calculation (19237-7)
LAB_VAR1a_SpezGew.UTeststr	Laboratory data	a, b, c	cat. ordinal	-1	1	Specific gravity of urine by test strip (5811-5)
LAB_VAR1a_Thrombozyten	Laboratory data	a, b, c	cat. ordinal	-3	3	Platelets [# / volume] in blood (26515-7)
LAB_VAR1a_Totalprotein	Laboratory data	a, b, c	cat. ordinal	-2	3	Protein [mass / volume] in serum or plasma (2885-2)
LAB_VAR1a_Triglyceride	Laboratory data	a, b, c	cat. ordinal	-2	3	Triglyceride [mass / volume] in serum or plasma (2571-8)
LAB_VAR1a_TroponinT.hs	Laboratory data	a, b, c	cat. ordinal	0	3	Troponin T.cardiac [mass / volume] in serum or plasma by high sensitivity method (67151-1)
LAB_VAR1a_TSH	Laboratory data		cat. ordinal	-3	3	Thyrotropin [units / volume] in serum or plasma (3016-3)
LAB_ALAT.GPT.	Laboratory data		cat. ordinal	-2	3	Alanine aminotransferase [Enzymatic activity / volume] in serum or plasma (1743-4)
LAB_Albumin	Laboratory data		cat. ordinal	-3	2	Albumin [Mass / volume] in Serum or Plasma (1751-7)
LAB_AlkPhosphatase.AP.	Laboratory data		cat. ordinal	-2	3	Alkaline phophatase [Enzymatic activity / volume] in serum or plasma (6768-6)
LAB_aPTT	Laboratory data		cat. ordinal	-2	2	aPTT in platelet por plasma by coagulation assay (14979-9)
LAB_ASAT.GOT.	Laboratory data		cat. ordinal	-2	3	Aspartate aminotransferase [Enzymatic activity / volume] in serum or plasma (1920-8)
LAB_ATIIIAktivitaet	Laboratory data		cat. ordinal	-3	1	Antithrombin actual / normal in platelet poor plasma by chromogenic method (27811-9)
LAB_Baseexcessart	Laboratory data		cat. ordinal	-2	2	Base excess in arterial blodd by calculation (1925-7)
LAB_Baseexcesskap	Laboratory data		cat. ordinal	-1	1	Base excess in capillary blood by calculation (1926-5)
LAB_BasophileGrrel	Laboratory data		cat. ordinal	0	2	Basophils / 100 cells in Bone marrow by Manuel count (11105-4)
LAB_Bikarbonatart	Laboratory data		cat. ordinal	-3	2	Bicarbonate [moles / volume] in arterial blood (1960-4)
LAB_BikarbonatStdBA	Laboratory data		cat. ordinal	-1	1	Bicarbonate [moles / volume] standard in arterial blood (19230-2)
LAB_Bilirubin	Laboratory data		cat. ordinal	-2	3	Bilirubin.total [mass / volume] in serum or plasma (1975-2)
LAB_Blutsenkung1h	Laboratory data		cat. ordinal	-1	3	Erythrocyte sedimentation rate by Westergren method (4537-7)
LAB_Calcium	Laboratory data		cat. ordinal	-3	3	Calcium [moles / volume] in serum or plasma (2000-8)
LAB_Calciumionisiert	Laboratory data		cat. ordinal	-3	1	Calcium.ionized [moles / volume] in serum or plasma (1995-0)
LAB_Calciumionisiert.B	Laboratory data		cat. ordinal	-1	1	Calcium.ionized [moles / volume] in blood (1994-3)
LAB_Chlorid	Laboratory data		cat. ordinal	-3	3	Chloride [moles / volume] in serum or plasma (2075-0)
LAB_ChloridiSerum.	Laboratory data		cat. ordinal	-1	1	Chloride [moles / volume] in serum, plasma or blood (77138-6)
PlasmaoVollblut
LAB_Cholesterin	Laboratory data		cat. ordinal	-2	3	Cholesterol [mass / volume] in serum or plasma (2093-3)
LAB_Cholinesterase	Laboratory data		cat. ordinal	-3	2	Cholinesterase [enzymatic activity / volume] in serum or plasma (2098-2)
LAB_CK	Laboratory data		cat. ordinal	-2	3	Creatine kinase [enzymatic activity / volume] in serum or plasma (2157-6)
LAB_CK.MB	Laboratory data		cat. ordinal	-1	3	Creatine kinase.MB [enzymatic activity / volume] in serum or plasma (32673-6)
LAB_CRP	Laboratory data		cat. ordinal	0	3	C reactive protein [mass / volume] in serum or plasma (1988-5)
LAB_Eisen	Laboratory data		cat. ordinal	-2	2	Iron [mass / volume] in serum or plasma (2498-4)
LAB_EosinophileGrrel	Laboratory data		cat. ordinal	-1	3	Eosinophils / 100 leukocytes in blood (26450-7)
LAB_Erythrozyten	Laboratory data		cat. ordinal	-3	2	Erythrocytes [# / volume] in blood (26453-1)
LAB_Fibrinogen	Laboratory data		cat. ordinal	-3	3	Fibrinogen [mass / volume] in platelet poor plasma by coagulation assay (3255-7)
LAB_Gamma.GT	Laboratory data		cat. ordinal	-1	3	Gamma glutamyl transferase [enzymatic activity / volume] in serum or plasma (2324-2)
LAB_GFR.CKD.EPI.	Laboratory data		cat. ordinal	-3	1	Glomerular filtration rate/1.73 sq M.predicted [Volume Rate/Area] in Serum, Plasma or Blood by Creatinine-based formula (CKD-EPI) (62238-1)
LAB_GFR.MDRD.	Laboratory data		cat. ordinal	-3	1	Glomerular filtration rate/1.73 sq M.predicted [Volume Rate/Area] in Serum or Plasma by Creatinine-based formula (MDRD) (33914-3)
LAB_Glucose	Laboratory data		cat. ordinal	-3	3	Glucose [mass / volume] in serum or plasma (2345-7)
LAB_GlucoseVB	Laboratory data		cat. ordinal	-3	3	Fasting glucose [mass / volume] in venous blood (1557-8)
LAB_Haematokrit	Laboratory data		cat. ordinal	-3	3	Hematocrit [volume fraction] of blood (20570-8)
LAB_Haemoglobin	Laboratory data		cat. ordinal	-3	3	Hemoblobin [mass / volume] in blood (718-7)
LAB_HaemoglobinA1c	Laboratory data		cat. ordinal	-1	2	Hemoglobin A1c / Hemoglobin.total in blood (4548-4)
LAB_Haemoglobinart	Laboratory data		cat. ordinal	-3	2	Hemoglobin [mass / volume] in arterial blood (30313-1)
LAB_Haemoglobinven	Laboratory data		cat. ordinal	-1	1	Hemoglobin [mass / volume] in venous blood (30350-3)
LAB_Harnsaeure	Laboratory data		cat. ordinal	-2	3	Urate [mass / volume] in serum or plasma (3084-1)
LAB_Harnstoff	Laboratory data		cat. ordinal	-3	3	Urea [mass / volume] in serum or plasma (3091-6)
LAB_Hb.UTeststr	Laboratory data		cat. ordinal	0	1	Hemoglobin [Presence] in Urine by Test strip (5794-3)
LAB_Hctart	Laboratory data		cat. ordinal	-1	1	Hematocrit [volume fraction] of arterial blood (32354-3)
LAB_Hctven	Laboratory data		cat. ordinal	-1	1	Hematocrit [volume fraction] of venous blood (41654-5)
LAB_HDL.Cholesterin	Laboratory data		cat. ordinal	-2	1	Cholesterol in HDL [mass / volume] in serum or plasma (2085-9)
LAB_INR	Laboratory data		cat. ordinal	-2	2	INR in platelet poor plasma by coagulation assay (6301-6)
LAB_Kalium	Laboratory data		cat. ordinal	-3	3	Potassium [moles / volume] in serum or plasma (2823-3)
LAB_KaliumiSerum.	Laboratory data		cat. ordinal	-3	3	Potassium [moles / volume] in serum, plasma or blood (77142-8)
PlasmaoVollblut
LAB_Kreatinin	Laboratory data		cat. ordinal	-3	3	Creatinine [mass / volume] in serum or plasma (2160-0)
LAB_Laktat.B	Laboratory data		cat. ordinal	-1	2	Lactate [moles / volume] in blood (32693-4)
LAB_LDH	Laboratory data		cat. ordinal	-2	3	Lactate dehydrogenase [enzymatic activity/volume] in serum or plasma (2532-0)
LAB_Leukozyten	Laboratory data		cat. ordinal	-3	3	Leukocytes [# / volume] in blood (26464-8)
LAB_Leukozyten.UqlTeststr	Laboratory data		cat. ordinal	0	1	Leukocyte esterase [presence] in urine by test strip (5799-2)
LAB_Lipase	Laboratory data		cat. ordinal	-1	3	Lipase [enzymatic activity / volume] in serum or plasma (3040-3)
LAB_Lymphozyten	Laboratory data		cat. ordinal	-2	1	Lymphocytes / 100 leukocytes in blood (26478-8)
LAB_Lymphozytenabs	Laboratory data		cat. ordinal	-2	2	Lymphocytes [# / volume] in blood (26474-7)
LAB_Lymphozytenrel	Laboratory data		cat. ordinal	-2	2	Lymphocytes / 100 leukocytes in blood (26478-8)
LAB_Lymphozytenrelmi	Laboratory data		cat. ordinal	-2	2	Lymphocytes / 100 leukocytes in blood by Manual count (737-7)
LAB_Magnesium	Laboratory data		cat. ordinal	-3	2	Magnesium [moles / volume] in serum or plasma (2601-3)
LAB_MCH	Laboratory data		cat. ordinal	-2	2	MCH [entitic mass] (28539-5)
LAB_MCHC	Laboratory data		cat. ordinal	-2	2	MCHC [mass / volume] (28540-3)
LAB_MCV	Laboratory data		cat. ordinal	-2	2	MCV [entitic volume] (30428-7)
LAB_Monozytenabs	Laboratory data		cat. ordinal	-2	2	Monocytes [# / volume] in blood (26484-6)
LAB_Monozytenrel	Laboratory data		cat. ordinal	-2	2	Monocytes / 100 leukocytes iin blood (26485-3)
LAB_MPV.Mittleres	Laboratory data		cat. ordinal	-2	2	Platelet mean volume [entitic volume] in blood by automated count (32623-1)
Thrombozytenvolumen.
LAB_Myoglobin	Laboratory data		cat. ordinal	-1	3	Myoglobin [mass / volume] in serum or plasma (2639-3)
LAB_Natrium	Laboratory data		cat. ordinal	-3	3	Sodium [moles / volume] in serum or plasma (2951-2)
LAB_NatriumiSerum.	Laboratory data		cat. ordinal	-2	2	Sodium [moles / volume] in serum, plasma or blood (77139-4)
PlasmaoVollblut
LAB_NeutrophGranabs	Laboratory data		cat. ordinal	-3	1	Neutrophils [# / volume] in blood (26499-4)
LAB_NeutrophGranrel	Laboratory data		cat. ordinal	-2	2	Neutrophils / 100 leukocytes in blood (26511-6)
LAB_NT.pro.BNP	Laboratory data		cat. ordinal	0	3	Natriuretic peptide.B prophormone N-terminal [mass / volume] in serum or plasma (33762-6)
LAB_O2.Saettigungart	Laboratory data		cat. ordinal	-2	1	Oxygen saturation in arterial blood (2708-6)
LAB_O2.Saettigungven	Laboratory data		cat. ordinal	-2	1	Oxygen saturation in venous blood (2711-0)
LAB_Osmolalitaet	Laboratory data		cat. ordinal	-3	3	Osmolality of serum or plasma (2692-2)
LAB_Osmolalitaetkalk	Laboratory data		cat. ordinal	-1	1	Osmolality of serum or plasma by calculation (18182-6)
LAB_Pankreas.Amylase	Laboratory data		cat. ordinal	-2	3	Amylase.pancreatic [enzymatic activity / volume] in serum or plasma (1805-1)
LAB_pCO2art	Laboratory data		cat. ordinal	-2	2	Carbon dioxide [partial pressure] in arterial blood (2019-8)
LAB_pCO2ven	Laboratory data		cat. ordinal	-2	2	Carbon dioxide [partial pressure] in venous blood (2021-4)
LAB_pHart	Laboratory data		cat. ordinal	-3	3	pH of arterial blood (2744-1)
LAB_Phosphat	Laboratory data		cat. ordinal	-3	3	Phosphate [moles / volume] in serum or plasma (14879-1)
LAB_PhosphatMkonz	Laboratory data		cat. ordinal	-3	3	Phosphate [mass / volume] in serum or plasma (2777-1)
LAB_pO2art	Laboratory data		cat. ordinal	-3	2	Oxygen [partial pressure] in arterial blood (2703-7)
LAB_pO2kap	Laboratory data		cat. ordinal	-1	1	Oxygen [pkapial pressure] in kaperial blood (2704-5)
LAB_pO2ven	Laboratory data		cat. ordinal	-2	2	Oxygen [pvenial pressure] in venerial blood (2705-2))
LAB_Procalcitonin	Laboratory data		cat. ordinal	0	3	Procalcitonin [mass / volume] in serum or plasma (33959-8)
LAB_PTZ.Prothrombinz.	Laboratory data		cat. ordinal	-2	1	Hemoglobin [mass / volume] in arterial blood (30313-1)
LAB_RDW.CV	Laboratory data		cat. ordinal	-2	1	Erythrocyte distribution width [ratio] (30385-9)
LAB_Retikulozytenabs	Laboratory data		cat. ordinal	-1	2	Reticulocytes [# / volume] in blood (14196-0)
LAB_Retikulozytenrel	Laboratory data		cat. ordinal	-2	2	Reticulocystes / 100 erythrocytes in blood (4679-7)
LAB_SBECart	Laboratory data		cat. ordinal	-2	2	Base excess standard in arterial blood by calculation (19235-1)
LAB_SBECven	Laboratory data		cat. ordinal	-2	2	Base excess standard in venous blood by calculation (19237-7)
LAB_SpezGew.UTeststr	Laboratory data		cat. ordinal	-1	1	Specific gravity of urine by test strip (5811-5)
LAB_Thrombozyten	Laboratory data		cat. ordinal	-3	3	Platelets [# / volume] in blood (26515-7)
LAB_Totalprotein	Laboratory data		cat. ordinal	-3	3	Protein [mass / volume] in serum or plasma (2885-2)
LAB_Triglyceride	Laboratory data		cat. ordinal	-2	3	Triglyceride [mass / volume] in serum or plasma (2571-8)
LAB_TroponinT.hs	Laboratory data		cat. ordinal	0	3	Troponin T.cardiac [mass / volume] in serum or plasma by high sensitivity method (67151-1)
LAB_TSH	Laboratory data		cat. ordinal	-3	3	Thyrotropin [units / volume] in serum or plasma (3016-3)
PFASE_VAR1a_INFO_LA01	Nursing Protocol	a, b, c	cat. ordinal	0	1	There is relevant information on the category "Ensuring safety".
PFASE_VAR1a_INFO_LA02	Nursing Protocol	a, b, c	cat. ordinal	0	1	There is relevant information on the category "Eating and drinking
PFASE_VAR1a_INFO_LA03	Nursing Protocol	a, b, c	cat. ordinal	0	1	There is relevant information on the category "Keeping clean and dressing".
PFASE_VAR1a_INFO_LA04	Nursing Protocol	a, b, c	cat. ordinal	0	1	There is relevant information on the category "Moving".
PFASE_VAR1a_INFO_LA05	Nursing Protocol	a, b, c	cat. ordinal	0	1	There is relevant information on the category "Excreting
PFASE_VAR1a_INFO_LA06	Nursing Protocol	a, b, c	cat. ordinal	0	1	There is relevant information on the category "Regulating body temperature".
PFASE_VAR1a_INFO_LA07	Nursing Protocol	a, b, c	cat. ordinal	0	1	There is relevant information for the category "Communicating
PFASE_VAR1a_INFO_LA08	Nursing Protocol	a, b, c	cat. ordinal	0	1	There is relevant information for the category "Sleeping
PFASE_VAR1a_INFO_LA09	Nursing Protocol	a, b, c	cat. ordinal	0	1	There is relevant information for the category "Breathing
PFASE_VAR1a_INFO_LA10	Nursing Protocol	a, b, c	cat. ordinal	0	1	There is relevant information for the category "Finding meaning".
PFASE_VAR1a_INFO_LA11	Nursing Protocol	a, b, c	cat. ordinal	0	1	There is relevant information on the category "Keeping busy".
PFASE_VAR1a_INFO_LA12	Nursing Protocol	a, b, c	cat. ordinal	0	1	There is relevant information on the category "Feeling like a man/woman".
PFASE_VAR1a_REAKTION_ZH	Nursing Protocol	a, b, c	cat. ordinal	0	2	Reaction (at home)
PFASE_VAR1a_REAKTION_KH	Nursing Protocol	a, b, c	cat. ordinal	0	2	Reaction (at admission)
PFASE_VAR1a_ORIENTATION_ZH	Nursing Protocol	a, b, c	cat. ordinal	0	4	Orientation (at home)
PFASE_VAR1a_ORIENTATION_KH	Nursing Protocol	a, b, c	cat. ordinal	0	4	Orientation (at admission)
PFASE_VAR1a_DESORI_PERS_ZH	Nursing Protocol	a, b, c	cat. ordinal	0	1	Oriented to personality (at home)
PFASE_VAR1a_DESORI_ORT_ZH	Nursing Protocol	a, b, c	cat. ordinal	0	1	Oriented to the location (at home)
PFASE_VAR1a_DESORI_ZEIT_ZH	Nursing Protocol	a, b, c	cat. ordinal	0	1	Oriented to time (at home)
PFASE_VAR1a_DESORI_SIT_ZH	Nursing Protocol	a, b, c	cat. ordinal	0	1	Oriented to the situation (at home)
PFASE_VAR1a_DESORI_PERS_KH	Nursing Protocol	a, b, c	cat. ordinal	0	1	Oriented to personality (at admission)
PFASE_VAR1a_DESORI_ORT_KH	Nursing Protocol	a, b, c	cat. ordinal	0	1	Oriented to the location (at admission)
PFASE_VAR1a_DESORI_ZEIT_KH	Nursing Protocol	a, b, c	cat. ordinal	0	1	Oriented to time (at admission)
PFASE_VAR1a_DESORI_SIT_KH	Nursing Protocol	a, b, c	cat. ordinal	0	1	Oriented to the situation (at admission)
PFASE_VAR1a_MEDIKATION	Nursing Protocol	a, b, c	cat. ordinal	0	1	Medication
PFASE_VAR1a_MED_EINNAHME	Nursing Protocol	a, b, c	cat. ordinal	0	2	Medication (independent)
PFASE_VAR1a_STURZ	Nursing Protocol	a, b, c	cat. ordinal	0	1	Risk of falling
PFASE_VAR1a_SCHMERZ_RUHE	Nursing Protocol	a, b, c	cat. ordinal	0	10	Pain (permanent)
PFASE_VAR1a_SCHMERZ_BELASTUNG	Nursing Protocol	a, b, c	cat. ordinal	0	10	Pain (selectively)
PFASE_VAR1a_SCHMERZ_MAX	Nursing Protocol	a, b, c	cat. ordinal	0	10	Pain (max scale)
PFASE_VAR1a_HAUT_INTAKT	Nursing Protocol	a, b, c	cat. ordinal	0	1	Skin
PFASE_VAR1a_GEWALT	Nursing Protocol	a, b, c	cat. ordinal	0	1	Abusement
PFASE_VAR1a_NAHRUNG_ZH	Nursing Protocol	a, b, c	cat. ordinal	0	2	Nutrition (at home)
PFASE_VAR1a_NAHRUNG_KH	Nursing Protocol	a, b, c	cat. ordinal	0	2	Nutrition (at admission)
PFASE_VAR1a_FLUESSIGKEIT_ZH	Nursing Protocol	a, b, c	cat. ordinal	0	2	Hydration (at home)
PFASE_VAR1a_FLUESSIGKEIT_KH	Nursing Protocol	a, b, c	cat. ordinal	0	2	Hydration (at admission)
PFASE_VAR1a_SCHLUCKBEEINTR	Nursing Protocol	a, b, c	cat. ordinal	0	1	Swallowing
PFASE_VAR1a_SONDE	Nursing Protocol	a, b, c	cat. ordinal	0	1	Tube feeding
PFASE_VAR1a_GEWICHTVERAEND	Nursing Protocol	a, b, c	cat. ordinal	0	1	Weight changes
PFASE_VAR1a_KOERPERPFLEGE_ZH	Nursing Protocol	a, b, c	cat. ordinal	0	2	Bathing (at home)
PFASE_VAR1a_KOERPERPFLEGE_KH	Nursing Protocol	a, b, c	cat. ordinal	0	2	Bathing (at admission)
PFASE_VAR1a_BEKLEIDEN_ZH	Nursing Protocol	a, b, c	cat. ordinal	0	2	Dressing (at home)
PFASE_VAR1a_BEKLEIDEN_KH	Nursing Protocol	a, b, c	cat. ordinal	0	2	Dressing (at admission)
PFASE_VAR1a_ZAEHNE_OK	Nursing Protocol	a, b, c	cat. ordinal	0	3	Teeth status (upper)
PFASE_VAR1a_ZAEHNE_UK	Nursing Protocol	a, b, c	cat. ordinal	0	3	Teeth status (lower)
PFASE_VAR1a_GEHFAEHIG_ZH	Nursing Protocol	a, b, c	cat. ordinal	0	2	Movement (at home)
PFASE_VAR1a_GEHFAEHIG_KH	Nursing Protocol	a, b, c	cat. ordinal	0	2	Movement (at admission)
PFASE_VAR1a_GEHFAEHIG_TEXT	Nursing Protocol	a, b, c	cat. ordinal	0	1	Movement support
PFASE_VAR1a_KOERPERPOS_ZH	Nursing Protocol	a, b, c	cat. ordinal	0	2	Position movement (at home)
PFASE_VAR1a_KOERPERPOS_KH	Nursing Protocol	a, b, c	cat. ordinal	0	2	Position movement (at admission)
PFASE_VAR1a_KOERPERPOS_TEXT	Nursing Protocol	a, b, c	cat. ordinal	0	1	Position movement support
PFASE_VAR1a_BETTTRANSFER_ZH	Nursing Protocol	a, b, c	cat. ordinal	0	2	Transfer to bed (at home)
PFASE_VAR1a_BETTTRANSFER_KH	Nursing Protocol	a, b, c	cat. ordinal	0	2	Transfer to bed (at admission)
PFASE_VAR1a_HAENDER	Nursing Protocol	a, b, c	cat. ordinal	0	2	Left handed
PFASE_VAR1a_AUSSCHEIDEN_ZH	Nursing Protocol	a, b, c	cat. ordinal	0	2	Excretion (at home)
PFASE_VAR1a_AUSSCHEIDEN_KH	Nursing Protocol	a, b, c	cat. ordinal	0	2	Excretion (at admission)
PFASE_VAR1a_AUSSCHEIDEN_HILFE	Nursing Protocol	a, b, c	cat. ordinal	0	1	Excretion support
PFASE_VAR1a_HARNINKONTINENZ_ZH	Nursing Protocol	a, b, c	cat. ordinal	0	2	Urine incontinence (at home)
PFASE_VAR1a_HARNINKONTINENZ_KH	Nursing Protocol	a, b, c	cat. ordinal	0	2	Urine incontinence (at admission)
PFASE_VAR1a_HARNINKONTINENZ_HILFE	Nursing Protocol	a, b, c	cat. ordinal	0	1	Incontinence management
PFASE_VAR1a_HARN_AENDERUNG	Nursing Protocol	a, b, c	cat. ordinal	0	1	Changes in urine output
PFASE_VAR1a_STUHLINKONTINENZ_ZH	Nursing Protocol	a, b, c	cat. ordinal	0	2	Fecal incontinence (at home)
PFASE_VAR1a_STUHLINKONTINENZ_KH	Nursing Protocol	a, b, c	cat. ordinal	0	2	Fecal incontinence (at admission)
PFASE_VAR1a_STUHLINKONTINENZ_HILFE	Nursing Protocol	a, b, c	cat. ordinal	0	1	Fecal incontinence support
PFASE_VAR1a_STUHL_AENDERUNG	Nursing Protocol	a, b, c	cat. ordinal	0	1	Fecal incontinence changes
PFASE_VAR1a_TEMP_REGULAER	Nursing Protocol	a, b, c	cat. ordinal	0	1	body temperature
PFASE_VAR1a_KOMMUNIKATION_ZH	Nursing Protocol	a, b, c	cat. ordinal	0	2	Communication (at home)
PFASE_VAR1a_KOMMUNIKATION_KH	Nursing Protocol	a, b, c	cat. ordinal	0	2	Communication (at admission)
PFASE_VAR1a_HOEREN_RE	Nursing Protocol	a, b, c	cat. ordinal	0	4	Abnormal hearing (right)
PFASE_VAR1a_HOEREN_LI	Nursing Protocol	a, b, c	cat. ordinal	0	4	Abnormal hearing (left)
PFASE_VAR1a_HOEREN_HILFE	Nursing Protocol	a, b, c	cat. ordinal	0	1	Hearing aids
PFASE_VAR1a_SEHEN_RE	Nursing Protocol	a, b, c	cat. ordinal	0	4	Eye disability (left)
PFASE_VAR1a_SEHEN_LI	Nursing Protocol	a, b, c	cat. ordinal	0	4	Eye disability (left)
PFASE_VAR1a_SEHEN_HILFE	Nursing Protocol	a, b, c	cat. ordinal	0	1	Glasses
PFASE_VAR1a_SCHLAF_AENDERUNG	Nursing Protocol	a, b, c	cat. ordinal	0	1	Sleeping disorders
PFASE_VAR1a_SCHLAF_MED	Nursing Protocol	a, b, c	cat. ordinal	0	1	Sedatives
PFASE_VAR1a_ATEMBESCHW_ZH	Nursing Protocol	a, b, c	cat. ordinal	0	1	Respiratory problems (at home)
PFASE_VAR1a_ATEMBESCHW_KH	Nursing Protocol	a, b, c	cat. ordinal	0	1	Respiratory problems (at admission)
PFASE_VAR1a_RAUCHEN	Nursing Protocol	a, b, c	cat. ordinal	0	1	Smoking
PFASE_VAR1a_RAUCHEN_PASSIV	Nursing Protocol	a, b, c	cat. ordinal	0	1	Passive smoking
PFASE_VAR1a_RAUCHEN_ANZAHL	Nursing Protocol	a, b, c	cat. ordinal	0	6	Smoking (number of cigarettes per day)
PFASE_VAR1a_LEBENSFUEHRUNG	Nursing Protocol	a, b, c	cat. ordinal	0	2	Housing
PFASE_VAR1a_UNTERSTUETZUNG	Nursing Protocol	a, b, c	cat. ordinal	0	4	Life support
PFASE_VAR1a_POST_BETR	Nursing Protocol	a, b, c	cat. ordinal	0	2	Domestic support
PFASE_VAR1a_KONFESSION_BETR	Nursing Protocol	a, b, c	cat. ordinal	0	1	Denomination needed
PFASE_VAR1a_GROESSE_BEREINIGT	Nursing Protocol	a, b, c	numeric	0	204	Height
PFASE_VAR1a_GEWICHT_BEREINIGT	Nursing Protocol	a, b, c	numeric	0	223	Weight
PFASE_VAR1a_BMI_BEREINIGT	Nursing Protocol	a, b, c	numeric	0	173.47	Body Mass Index
PFASE_VAR1a_RAUCHEN_BEREINIGT	Nursing Protocol	a, b, c	cat. ordinal	0	1	Smoking status (corrected)
PFASE_VAR1a_STUHL	Nursing Protocol	a, b, c	cat. ordinal	0	1	Faecal management system
PFASE_VAR1a_HARN	Nursing Protocol	a, b, c	cat. ordinal	0	1	Urine output
PFASE_VAR1a_FLUESSIGK	Nursing Protocol		cat. ordinal	0	1	Hydration support
LKF_Punktsumme	Administrative data		numeric	0	416200	Procedure-oriented hospital financing
MEDI_GERIAT_HIGH_RISK	Medication		numeric	0	12	Lithium (V03AX), Diphenhydramin (R01AB02, R06AA02, S01GA51, D07XB05, D08AC52, D04AA32, N05CM), Dimetinden (R01AB01, R06AB03, D04AA13), Dimenhydrinat (R06AA52, A04AD), Paroxetin (N06AB05), Fluoxetin (N06AB03), Maprotilin (N06AA21), Amitriptylin (N06AA09), Opipramol (N06AA05), Clomipramin (N06AA04), Triazolam (N05CD05), Hydroxyzin (N05BB01), Alprazolam (B05BA12), Bromazepam (N05BA08), Lorazepam (N0…
MEDI_GERIAT_MEDIUM_RISK	Medication		numeric	0	16	Fentanyl (N01AH01, N02AB03), Hydromorphon (N02AA03), OXYCODON (N02AA05, N02AA55), Tramadol (N02AX02), ASS (B01AC06), Ciprofloxacin (J01MA02), Ofloxacin (J01MA01, S01AE01, S02AA16), Zuclupenthixol (N05AF05), Haloperidol (N05AD01), Benperidol (N05AD07), Quetiapin (N05AH04), Carbamazepin (N03AF01), Oxcarpazepin (N03AF02), Phenytoin (N03AB02), Valproinsäure (N03AG01, Clonazepam (N03AE01), Primidon (N…
MEDI_GERIAT_LOW_RISK	Medication		numeric	0	35	Buprenorphin (N07BC01, N02AE01, N07BC51), Metamizol (N02BB02), Paracetamol (N02BB02, N02BE01, N02BE51, A03DB04, M01AE51, N02AJ13, A02AX52), Levofloxacin (J01MA12, S01AE05), Moxifloxacin (J01MA14), Vancomycin (J01XA01, A07AA009), Clindamycin (J01FF01, D10AF51, J01FF, D10AF01, G01AA10), Mirtazapin (N06AX11), Citalopram (N06AB04), Escitalopram (N06AB10) Sertralin (N06AB06), Venlafaxin (N06AX16), Dul…
MED_A03FA	Medication		numeric	0	2	Propulsives - stimulating gstro-intestinal motility
MED_A07DA	Medication		numeric	0	1	Antipropulsives - reduce gastrointestinal motility
MED_B01AC	Medication		numeric	0	6	Platelet aggregation inhinitors excl. Heparin - antithrombotix agents
MED_C01AA	Medication		numeric	0	3	Digitalis glycosides - comprises plain and combined preparations containing cardiac glycosides
MED_D04AA	Medication		numeric	0	1	Antihistamines for topical use - each 5th level, antiseptics, siccants etc. may occur in combination with the antihistamines
MED_G04BD	Medication		numeric	0	4	Drugs forurinary frequency and incontinence - antispasmodics
MED_J01MA	Medication		numeric	0	4	Fluoroquinolones - antibiotic
MED_M01AB	Medication		numeric	0	4	Acetic acid derivatives and related substances - treatment of oestoarthritis, rheumatoid arthritis, …
MED_M03BX	Medication		numeric	0	3	Other centrally acting agents - centrally acting muscle relaxants
MED_N01AH	Medication		numeric	0	2	Opioid anestetics - general anesthesia, surgical analgesia, or neuroleptanalgesia
MED_N02AA	Medication		numeric	0	4	Natural opium alkaloids - opiates, including plain morphine preparations
MED_N02AB	Medication		numeric	0	2	Phenylpiperidine derivatives - treatment of acute and chronic pain
MED_N02AX	Medication		numeric	0	2	Other opioids - treatment of pain
MED_N03AF	Medication		numeric	0	2	Carboxamide derivatives - treatment of epilepsy
MED_N03AG	Medication		numeric	0	2	Fatty acid derivatives - treatment of epilepsy
MED_N03AX	Medication		numeric	0	8	Other antiepileptics - treatment of epilepsy
MED_N04BA	Medication		numeric	0	2	Dopa and dopa derivatives - treatment of Parkinsons disease and related conditions including drug-induced parkinsonism
MED_N04BC	Medication		numeric	0	4	Dopamine agonists - treatment of Parkinsons disease and related conditions including drug-induced parkinsonism
MED_N05AD	Medication		numeric	0	2	Butyrophenone derivatives - antipsychotic actions (ie neuoleptics)
MED_N05AH	Medication		numeric	0	3	Diazepines, oxazepines, thiazepines and oxepines - antipsychotic actions (ie neuroleptics)
MED_N05AX	Medication		numeric	0	4	Other antipsychotics - antipsychotic actions (ie neuoleptics)
MED_N05BA	Medication		numeric	0	5	Benzodiazepine derivatives - treatment of sleep disturbances
MED_N05BB	Medication		numeric	0	1	Diphenylmethane derivatives - treatment of sleep disturbances
MED_N05CD	Medication		numeric	0	4	Benzodiazepine derivatives - treatment of sleep disturbances
MED_N05CF	Medication		numeric	0	1	Benzodiazepine related drugs - treatment of sleep disturbances
MED_N05CM	Medication		numeric	0	2	Other hypnotics and sedatives - sedative or hypnotic actions
MED_N06AA	Medication		numeric	0	3	Non-selective monoamine reuptake inhibitors - antidepressants, treatment of endogenous and exogenous depressions
MED_N06AB	Medication		numeric	0	4	Selective serotonin reuptake inhibitors - antidepressants, treatment of endogenous and exogenous depressions
MED_R03DA	Medication		numeric	0	1	Xanthines - drugs for obsturctive airway diseases
MED_R06AA	Medication		numeric	0	2	Alpha- and beta-adrenoreceptor agonists - drugs for obstructive airway diseases
MED_R06AB	Medication		numeric	0	1	Non-selective beta-adrenoreceptor agonists - drugs for obstructive airway diseases
MED_V03AX	Medication		numeric	0	1	Other therapeutic products
MED_A	Medication		numeric	0	36	Alimentary tract and metabolism
MED_B	Medication		numeric	0	20	Blood and blood forming organs
MED_C	Medication		numeric	0	51	Cardiovascular system
MED_D	Medication		numeric	0	14	Dermatologicals
MED_G	Medication		numeric	0	15	Genito-urinary system and sex horomnes
MED_H	Medication		numeric	0	7	Systemic homonal preparations, excl. sex hormones and insulins
MED_J	Medication		numeric	0	53	Antiinfectives for systemic use
MED_L	Medication		numeric	0	20	Antineoplastic and immunomodulating agents
MED_M	Medication		numeric	0	13	Musculo-skeletal system
MED_N	Medication		numeric	0	33	Nervous system
MED_P	Medication		numeric	0	1	Antiparasitic products, insecticides and repellents
MED_R	Medication		numeric	0	23	Respiratory system
MED_S	Medication		numeric	0	18	Sensory organs
MED_V	Medication		numeric	0	8	Various
MED_A01A	Medication		numeric	0	5	Stomatological preparations
MED_A02A	Medication		numeric	0	3	Antacids
MED_A02B	Medication		numeric	0	7	Drugs for peptic ulcer and gastro-oesophageal reflux disease (GORD)
MED_A03A	Medication		numeric	0	2	Drugs for functional gastrointestinal disorders
MED_A03B	Medication		numeric	0	2	Belladonna and derivatives, plain
MED_A03D	Medication		numeric	0	1	Antispasmodics in combination with analgesics
MED_A03F	Medication		numeric	0	2	Propulsives
MED_A04A	Medication		numeric	0	4	Antiemetics and antinauseants
MED_A06A	Medication		numeric	0	7	Drugs for constipation
MED_A07A	Medication		numeric	0	3	Intestinal antiinfectives
MED_A07F	Medication		numeric	0	3	Antidiarrheal microoganisms
MED_A09A	Medication		numeric	0	1	Digestives, incl. enzymes
MED_A10A	Medication		numeric	0	9	Insuines and analogeus
MED_A10B	Medication		numeric	0	18	Blood glucose lowering drugs, excl. insulins
MED_A11D	Medication		numeric	0	2	Vitamin B1, plain and in combination with vitamin B6 and B12
MED_A11G	Medication		numeric	0	2	Ascorbic acid (vitamin C), incl. combinations
MED_A12A	Medication		numeric	0	6	Calcium
MED_A12B	Medication		numeric	0	3	Potassum
MED_A12C	Medication		numeric	0	8	Other mineral supplements
MED_A13A	Medication		numeric	0	1	Tonics
MED_B01A	Medication		numeric	0	12	Antithrombotic agents
MED_B02B	Medication		numeric	0	10	Vitamin K and other hemostatics
MED_B03A	Medication		numeric	0	7	Iron preparations
MED_B03B	Medication		numeric	0	2	Vitamin B12 and folic acid
MED_B03X	Medication		numeric	0	2	Other antianemic preparations
MED_B05B	Medication		numeric	0	5	IV solutions
MED_B05D	Medication		numeric	0	1	Peritoneal dialytics
MED_B05X	Medication		numeric	0	5	IV solution additives
MED_C01A	Medication		numeric	0	3	Cardiac glycosides
MED_C01B	Medication		numeric	0	3	Antiarrhythmics, class I and III
MED_C01C	Medication		numeric	0	4	Cardiac stimulants excl. cardiac glycosides
MED_C01D	Medication		numeric	0	4	Vasodilators used in cardiac diseases
MED_C01E	Medication		numeric	0	4	Other cardiac preparations
MED_C02A	Medication		numeric	0	3	Antiadrenergic agents, centrally acting
MED_C02C	Medication		numeric	0	3	Antiadrenergic agents, peripherally acting
MED_C03B	Medication		numeric	0	2	Low-ceiling diuretics, excl. thiazides
MED_C03C	Medication		numeric	0	2	High-ceiling diuretics
MED_C03D	Medication		numeric	0	3	Potassium-sparing agents
MED_C03E	Medication		numeric	0	3	Diuretics and potassium-sparing agents in combination
MED_C04A	Medication		numeric	0	3	Peripheral vasodilators
MED_C05B	Medication		numeric	0	3	Antivaricose therapy
MED_C05C	Medication		numeric	0	2	Capillary stabilizing agents
MED_C07A	Medication		numeric	0	5	Beta blocking agents
MED_C07B	Medication		numeric	0	4	Beta blockin agents and thiazides
MED_C07F	Medication		numeric	0	3	Beta blocking agents, other combinations
MED_C08C	Medication		numeric	0	4	Selective calcium channel blockers with mainly vascular effects
MED_C09A	Medication		numeric	0	5	Ace inhibitors, plain
MED_C09B	Medication		numeric	0	13	Ace inhibitors, combinations
MED_C09C	Medication		numeric	0	3	Angiotensin II receptor blockers (ARBs), plain
MED_C09D	Medication		numeric	0	13	Angiotensin II receptor blockers (ARBs), combinations
MED_C10A	Medication		numeric	0	6	Lipid modifying agents, plain
MED_C10B	Medication		numeric	0	9	Lipid modifying agents, combinations
MED_D01A	Medication		numeric	0	5	Antifungals for topical use
MED_D04A	Medication		numeric	0	2	Antipruritics, incl. antihistamines, anesthetics, etc.
MED_D07A	Medication		numeric	0	4	Corticosteroids, plain
MED_D10A	Medication		numeric	0	3	Anti-acne preparations for topical use
MED_D11A	Medication		numeric	0	3	Other dermatological preparations
MED_G01A	Medication		numeric	0	4	Antiinfectives and antiseptics, exkl. combinations with corticosteroids
MED_G04B	Medication		numeric	0	4	Urologicals
MED_G04C	Medication		numeric	0	4	Durgs used in benign prostatic hypertrophy
MED_H02A	Medication		numeric	0	6	Corticosteroids for systemic use, plain
MED_H03A	Medication		numeric	0	2	Thyroid preparations
MED_J01C	Medication		numeric	0	10	Beta-lactam antibacterials, penicillins
MED_J01D	Medication		numeric	0	12	Other beta-lactam antibacterials
MED_J01E	Medication		numeric	0	3	Sulfonamides and trimethoprim
MED_J01F	Medication		numeric	0	4	Macrolides, lincosamides and streptogramins
MED_J01M	Medication		numeric	0	4	Quinolone antibacterials
MED_J01X	Medication		numeric	0	8	Other antibacterials
MED_J05A	Medication		numeric	0	11	Direct acting antivirals
MED_J07A	Medication		numeric	0	8	Bacterial vaccines
MED_L01A	Medication		numeric	0	4	Alkylating agents
MED_L01B	Medication		numeric	0	4	Antimetabolites
MED_L01C	Medication		numeric	0	4	Plant alkaloids and other natrual products
MED_L01X	Medication		numeric	0	8	Other antineoplastic agents
MED_L02B	Medication		numeric	0	6	Hormone atagonists and related agents
MED_L03A	Medication		numeric	0	8	Immunostimulants
MED_L04A	Medication		numeric	0	11	Immunosuppressants
MED_LTOT	Medication		numeric	0	1	Long term oxygen therapy
MED_M01A	Medication		numeric	0	10	Antiinflammatory and antirheumatic products, non-steroids
MED_M02A	Medication		numeric	0	3	Topical products for joint and muscular pain
MED_M03A	Medication		numeric	0	1	Muscle relaxants, periperally acting agents
MED_M03B	Medication		numeric	0	4	Muscle relaxants, centrally acting agents
MED_M04A	Medication		numeric	0	4	Antigout preparations
MED_M05B	Medication		numeric	0	4	Drugs affecting bone structure and mineralization
MED_N01A	Medication		numeric	0	4	Anesthetics, general
MED_N01B	Medication		numeric	0	4	Anesthetics, local
MED_N02A	Medication		numeric	0	9	Opioids
MED_N02B	Medication		numeric	0	6	Other analgesics and antipyretics
MED_N03A	Medication		numeric	0	10	Antiepileptics
MED_N04B	Medication		numeric	0	7	Dopaminergic agents
MED_N05A	Medication		numeric	0	10	Antipsychotics
MED_N05B	Medication		numeric	0	5	Anxiolytics
MED_N05C	Medication		numeric	0	6	Hypnotics and sedatives
MED_N06A	Medication		numeric	0	9	Antidepressants
MED_N06B	Medication		numeric	0	4	Psychostimulants, agents used for ADHD and nootropics
MED_N06C	Medication		numeric	0	2	Psycholeptics and psychoanaleptics in combination
MED_N06D	Medication		numeric	0	4	Anti-dementia drugs
MED_N07B	Medication		numeric	0	5	Drugs used in addictive disorders
MED_N07C	Medication		numeric	0	3	Antivertigo preparations
MED_R01A	Medication		numeric	0	7	Decongestants and other nasal preparations for topical use
MED_R03A	Medication		numeric	0	10	Adrenergics, inhalants
MED_R03B	Medication		numeric	0	6	Other drugs for obstructive airway diseases, inhalants
MED_R03C	Medication		numeric	0	3	Adrenergics for systemic use
MED_R03D	Medication		numeric	0	3	Other systemic drugs for obstructive airway diseases
MED_R05C	Medication		numeric	0	6	Expectorants, excl. cominations with cough suppressants
MED_R06A	Medication		numeric	0	4	Antihistamines for systemic use
MED_S01A	Medication		numeric	0	4	Antiinfectives
MED_S01B	Medication		numeric	0	3	Antiinflammatory agents
MED_S01E	Medication		numeric	0	9	Antiglaucoma preparations and miotics
MED_S01X	Medication		numeric	0	3	Other ophthalmologicals
MED_SOND	Medication		numeric	0	1	Sonde / tube
MED_V03	Medication		numeric	0	1	All other therapeutic products
MED_V03A	Medication		numeric	0	6	All other therapeutic products
